# Supplementary material for: Convolutional ensembles for Arabic Handwritten Character and Digit Recognition
Source: PeerJ Comput Sci. 2018 Oct 15;4:e167. doi: 10.7717/peerj-cs.167 (PMC7924465; doi:10.7717/peerj-cs.167)
Supplement: Supplemental Information 1 — This file contains specific details about VGG12 and REGU, such as the shape of filters, number of filters used for convolution, stride used for pooling, type of activation used for each layer, among others. [file peerj-cs-04-167-s001.txt]

VGG12:

# Convolution Block 1

Conv2D(64, (3, 3), activation='relu', padding='same', name='block1_conv1')
Conv2D(64, (3, 3), activation='relu', padding='same', name='block1_conv2')
MaxPooling2D((2, 2), strides=(2, 2), name='block1_pool')

# Convolution Block 2

Conv2D(128, (3, 3), activation='relu', padding='same', name='block2_conv1')
Conv2D(128, (3, 3), activation='relu', padding='same', name='block2_conv2')
MaxPooling2D((2, 2), strides=(2, 2), name='block2_pool')

# Convolution Block 3

Conv2D(256, (3, 3), activation='relu', padding='same', name='block3_conv1')
Conv2D(256, (3, 3), activation='relu', padding='same', name='block3_conv2')
Conv2D(256, (3, 3), activation='relu', padding='same', name='block3_conv3')
MaxPooling2D((2, 2), strides=(2, 2), name='block3_pool')

# Convolution Block 4

Conv2D(512, (3, 3), activation='relu', padding='same', name='block4_conv1')
Conv2D(512, (3, 3), activation='relu', padding='same', name='block4_conv2')
Conv2D(512, (3, 3), activation='relu', padding='same', name='block4_conv3')
MaxPooling2D((2, 2), strides=(2, 2), name='block4_pool')

# Fully Connected Block

Flatten()
Dense(512, activation='relu')
Dropout(0.25)
Dense(10, activation='softmax')

REGU:
   
# Convolution Block 1

   Conv2D(32, (3, 3), activation = 'relu')
   Dropout(0.2)
   BatchNormalization(axis=-1)
   Conv2D(32, (3, 3), activation = 'relu')
   MaxPooling2D(pool_size=(2,2))
   
# Convolution Block 2
   
   BatchNormalization(axis=-1)
   Conv2D(64, (3, 3), activation = 'relu')
   Activation('relu')
   Dropout(0.2)
   BatchNormalization(axis=-1)
   Conv2D(64, (3, 3), activation = 'relu')
   MaxPooling2D(pool_size=(2,2))
   
# Fully Connected Block

   Flatten()
   BatchNormalization()
   Dense(512, activation = 'relu')
   BatchNormalization()
   Dropout(0.2)
   Dense(10, activation = 'softmax')
