# Supplementary material for: Convolutional ensembles for Arabic Handwritten Character and Digit Recognition
Source: PeerJ Comput Sci. 2018 Oct 15;4:e167. doi: 10.7717/peerj-cs.167 (PMC7924465; doi:10.7717/peerj-cs.167)
Supplement: Supplemental Information 3 — This file contains the template for running the training script. This assumes the datasets have been downloaded already. This particular file runs the 4th fold in the 10-fold Cross-Validation. All other runs were performed similarly by just changing the validation sets manually to the desired fold or equivalent. [file peerj-cs-04-167-s003.ipynb]

# %% [code]
##################
# Supplemental file for PeerJ by Iam Palatnik de Sousa
# This script shows how one of the 10-fold cross-validation runs was performed, namely, the run for fold 4.
# Sample output of a run of this script is provided below the code.
# Different runs with this same script might generate different results, even if setting seeds for the random number generators. 
# This behavior is known for GPU runs in Keras https://github.com/keras-team/keras/issues/7937.
# However the behavior on average is consistent to what has been shown on the manuscript and can be shown by running this script several times.
##################


import numpy as np 
import pandas as pd 
import os
print(os.listdir("../input"))
from os import listdir, makedirs
from os.path import join, exists, expanduser
from __future__ import print_function
import keras
from keras.models import Sequential
from keras.layers import Dense, Dropout, Flatten
from keras import backend as K
from __future__ import absolute_import
from __future__ import division
import warnings
from keras.models import Model
from keras.layers import Input
from keras.layers import BatchNormalization
from keras.layers import Activation
from keras.layers import Conv2D
from keras.layers import MaxPooling2D
from keras.layers import GlobalAveragePooling2D
from keras.layers import GlobalMaxPooling2D
from keras.engine import get_source_inputs
from keras.utils import layer_utils
from keras.utils.data_utils import get_file
from keras import backend as K
from keras.applications.imagenet_utils import decode_predictions
from keras.applications.imagenet_utils import preprocess_input
from keras.applications.imagenet_utils import _obtain_input_shape
from keras.layers.advanced_activations import LeakyReLU 
from keras.preprocessing.image import ImageDataGenerator

#MADbase dataset obtained in https://www.kaggle.com/mloey1/ahdd1/

x_train = pd.read_csv('../input/ahdd1/csvTrainImages 60k x 784.csv',header=None)
y_train = pd.read_csv('../input/ahdd1/csvTrainLabel 60k x 1.csv',header=None)

x_test = pd.read_csv('../input/ahdd1/csvTestImages 10k x 784.csv',header=None)
y_test = pd.read_csv('../input/ahdd1/csvTestLabel 10k x 1.csv',header=None)

x_train = x_train.astype('float32')
y_train = y_train.astype('int32')
x_test = x_test.astype('float32')
y_test = y_test.astype('int32')


y_train = keras.utils.to_categorical(y_train,10)
y_test = keras.utils.to_categorical(y_test,10)

x_train = np.array(x_train)
x_test = np.array(x_test)
y_train = np.array(y_train)
y_test = np.array(y_test)
x_train = [np.stack((img,)*3, -1) for img in x_train]
x_test = [np.stack((img,)*3, -1) for img in x_test]
x_train = np.array(x_train)
x_test = np.array(x_test)


if K.image_data_format() == 'channels_first':
    x_train = x_train.reshape(x_train.shape[0],3, 28, 28)
    x_test = x_test.reshape(x_test.shape[0], 3, 28, 28)
    input_shape = (1, 28, 28)
else:
    x_train = x_train.reshape(x_train.shape[0], 28, 28,3)
    x_test = x_test.reshape(x_test.shape[0], 28, 28,3)
    input_shape = (28, 28, 3)

#Preprocessing
    
x_train /= 255
x_test /= 255
print('x_train shape:', x_train.shape)
print(x_train.shape[0], 'train samples')
print(x_test.shape[0], 'test samples')

#########################

#Creating 10 folds for 10-fold crossvalidation
#Random state = 77 ensures the folds are the same for different runs of this code.

from sklearn.model_selection import train_test_split

x_train, x_fold1, y_train, y_fold1 = train_test_split(x_train, y_train, test_size=1/10, random_state=77, shuffle = True)
x_train, x_fold2, y_train, y_fold2 = train_test_split(x_train, y_train, test_size=1/9, random_state=77, shuffle = True)
x_train, x_fold3, y_train, y_fold3 = train_test_split(x_train, y_train, test_size=1/8, random_state=77, shuffle = True)
x_train, x_fold4, y_train, y_fold4 = train_test_split(x_train, y_train, test_size=1/7, random_state=77, shuffle = True)
x_train, x_fold5, y_train, y_fold5 = train_test_split(x_train, y_train, test_size=1/6, random_state=77, shuffle = True)
x_train, x_fold6, y_train, y_fold6 = train_test_split(x_train, y_train, test_size=1/5, random_state=77, shuffle = True)
x_train, x_fold7, y_train, y_fold7 = train_test_split(x_train, y_train, test_size=1/4, random_state=77, shuffle = True)
x_train, x_fold8, y_train, y_fold8 = train_test_split(x_train, y_train, test_size=1/3, random_state=77, shuffle = True)
x_train, x_fold9, y_train, y_fold9 = train_test_split(x_train, y_train, test_size=1/2, random_state=77, shuffle = True)
x_fold10, y_fold10 = x_train, y_train 

x_val_1 = x_fold1
x_val_2 = x_fold2
x_val_3 = x_fold3
x_val_4 = x_fold4
x_val_5 = x_fold5
x_val_6 = x_fold6
x_val_7 = x_fold7
x_val_8 = x_fold8
x_val_9 = x_fold9
x_val_10 = x_fold10

x_train_1 = np.concatenate((x_fold2,x_fold3,x_fold4,x_fold5,x_fold6,x_fold7,x_fold8,x_fold9,x_fold10),axis=0)
x_train_2 = np.concatenate((x_fold1,x_fold3,x_fold4,x_fold5,x_fold6,x_fold7,x_fold8,x_fold9,x_fold10),axis=0)
x_train_3 = np.concatenate((x_fold2,x_fold1,x_fold4,x_fold5,x_fold6,x_fold7,x_fold8,x_fold9,x_fold10),axis=0)
x_train_4 = np.concatenate((x_fold2,x_fold3,x_fold1,x_fold5,x_fold6,x_fold7,x_fold8,x_fold9,x_fold10),axis=0)
x_train_5 = np.concatenate((x_fold2,x_fold3,x_fold4,x_fold1,x_fold6,x_fold7,x_fold8,x_fold9,x_fold10),axis=0)
x_train_6 = np.concatenate((x_fold2,x_fold3,x_fold4,x_fold5,x_fold1,x_fold7,x_fold8,x_fold9,x_fold10),axis=0)
x_train_7 = np.concatenate((x_fold2,x_fold3,x_fold4,x_fold5,x_fold6,x_fold1,x_fold8,x_fold9,x_fold10),axis=0)
x_train_8 = np.concatenate((x_fold2,x_fold3,x_fold4,x_fold5,x_fold6,x_fold7,x_fold1,x_fold9,x_fold10),axis=0)
x_train_9 = np.concatenate((x_fold2,x_fold3,x_fold4,x_fold5,x_fold6,x_fold7,x_fold8,x_fold1,x_fold10),axis=0)
x_train_10 = np.concatenate((x_fold2,x_fold3,x_fold4,x_fold5,x_fold6,x_fold7,x_fold8,x_fold9,x_fold1),axis=0)

y_val_1 = y_fold1
y_val_2 = y_fold2
y_val_3 = y_fold3
y_val_4 = y_fold4
y_val_5 = y_fold5
y_val_6 = y_fold6
y_val_7 = y_fold7
y_val_8 = y_fold8
y_val_9 = y_fold9
y_val_10 = y_fold10

y_train_1 = np.concatenate((y_fold2,y_fold3,y_fold4,y_fold5,y_fold6,y_fold7,y_fold8,y_fold9,y_fold10),axis=0)
y_train_2 = np.concatenate((y_fold1,y_fold3,y_fold4,y_fold5,y_fold6,y_fold7,y_fold8,y_fold9,y_fold10),axis=0)
y_train_3 = np.concatenate((y_fold2,y_fold1,y_fold4,y_fold5,y_fold6,y_fold7,y_fold8,y_fold9,y_fold10),axis=0)
y_train_4 = np.concatenate((y_fold2,y_fold3,y_fold1,y_fold5,y_fold6,y_fold7,y_fold8,y_fold9,y_fold10),axis=0)
y_train_5 = np.concatenate((y_fold2,y_fold3,y_fold4,y_fold1,y_fold6,y_fold7,y_fold8,y_fold9,y_fold10),axis=0)
y_train_6 = np.concatenate((y_fold2,y_fold3,y_fold4,y_fold5,y_fold1,y_fold7,y_fold8,y_fold9,y_fold10),axis=0)
y_train_7 = np.concatenate((y_fold2,y_fold3,y_fold4,y_fold5,y_fold6,y_fold1,y_fold8,y_fold9,y_fold10),axis=0)
y_train_8 = np.concatenate((y_fold2,y_fold3,y_fold4,y_fold5,y_fold6,y_fold7,y_fold1,y_fold9,y_fold10),axis=0)
y_train_9 = np.concatenate((y_fold2,y_fold3,y_fold4,y_fold5,y_fold6,y_fold7,y_fold8,y_fold1,y_fold10),axis=0)
y_train_10 = np.concatenate((y_fold2,y_fold3,y_fold4,y_fold5,y_fold6,y_fold7,y_fold8,y_fold9,y_fold1),axis=0)

# Clearing unused folds from memory, for this run.
# Since we are using fold 4 for this run, folds 1,2,3,5,6,7,8,9,10 are cleared.

x_val_2,x_val_3,x_val_1,x_val_5,x_val_6,x_val_7,x_val_8,x_val_9,x_val_10 = None,None,None,None,None,None,None,None,None 
x_train_2,x_train_3,x_train_1,x_train_5,x_train_6,x_train_7,x_train_8,x_train_9,x_train_10 = None,None,None,None,None,None,None,None,None 
y_val_2,y_val_3,y_val_1,y_val_5,y_val_6,y_val_7,y_val_8,y_val_9,y_val_10 = None,None,None,None,None,None,None,None,None 
y_train_2,y_train_3,y_train_1,y_train_5,y_train_6,y_train_7,y_train_8,y_train_9,y_train_10 = None,None,None,None,None,None,None,None,None 

#########################

def VGG16_like(pooling=None):

    img_input = Input(shape=input_shape)

    # Block 1
    x = Conv2D(64, (3, 3), activation='relu', padding='same', name='block1_conv1')(img_input)
    x = Conv2D(64, (3, 3), activation='relu', padding='same', name='block1_conv2')(x)
    x = MaxPooling2D((2, 2), strides=(2, 2), name='block1_pool')(x)

    # Block 2
    x = Conv2D(128, (3, 3), activation='relu', padding='same', name='block2_conv1')(x)
    x = Conv2D(128, (3, 3), activation='relu', padding='same', name='block2_conv2')(x)
    x = MaxPooling2D((2, 2), strides=(2, 2), name='block2_pool')(x)

    # Block 3
    x = Conv2D(256, (3, 3), activation='relu', padding='same', name='block3_conv1')(x)
    x = Conv2D(256, (3, 3), activation='relu', padding='same', name='block3_conv2')(x)
    x = Conv2D(256, (3, 3), activation='relu', padding='same', name='block3_conv3')(x)
    x = MaxPooling2D((2, 2), strides=(2, 2), name='block3_pool')(x)

    # Block 4
    x = Conv2D(512, (3, 3), activation='relu', padding='same', name='block4_conv1')(x)
    x = Conv2D(512, (3, 3), activation='relu', padding='same', name='block4_conv2')(x)
    x = Conv2D(512, (3, 3), activation='relu', padding='same', name='block4_conv3')(x)
    x = MaxPooling2D((2, 2), strides=(2, 2), name='block4_pool')(x)


    if pooling == 'avg':
        x = GlobalAveragePooling2D()(x)
    elif pooling == 'max':
        x = GlobalMaxPooling2D()(x)

    model = Model(img_input, x, name='vgg16_like')

    return model
model_input = Input(shape=input_shape)

#Model 1 corresponds to VGG12
#Model 2 corresponds to REGU
#Model 3 corresponds to VGG12_aug
#Model 4 corresponds to REGU_aug

def model1(model_input):

    m1 = VGG16_like()(model_input)
    m1 = Flatten()(m1)
    m1 = Dense(512, activation='relu')(m1)
    m1 = Dropout(0.25)(m1)
    m1 = Dense(10, activation='softmax')(m1)

    model = Model(model_input, m1, name='model1')
    
    return model

def model2(model_input):

    m2 = Conv2D(32, (3, 3))(model_input)
    m2 = Activation('relu')(m2)
    m2 = Dropout(0.2)(m2)
    m2 = BatchNormalization(axis=-1)(m2)
    m2 = Conv2D(32, (3, 3))(m2)
    m2 = Activation('relu')(m2)
    m2 = MaxPooling2D(pool_size=(2,2))(m2)

    m2 = BatchNormalization(axis=-1)(m2)
    m2 = Conv2D(64,(3, 3))(m2)
    m2 = Activation('relu')(m2)
    m2 = Dropout(0.2)(m2)
    m2 = BatchNormalization(axis=-1)(m2)
    m2 = Conv2D(64, (3, 3))(m2)
    m2 = Activation('relu')(m2)
    m2 = MaxPooling2D(pool_size=(2,2))(m2)

    m2 = Flatten()(m2)

    m2 = BatchNormalization()(m2)
    m2 = Dense(512)(m2)
    m2 = Activation('relu')(m2)
    m2 = BatchNormalization()(m2)
    m2 = Dropout(0.2)(m2)
    m2 = Dense(10)(m2)

    #m2 = Convolution2D(10,3,3, border_mode='same')
    #m2 = GlobalAveragePooling2D()
    m2 = Activation('softmax')(m2)

    model = Model(model_input, m2, name='model2')
    
    return model
model_1 = model1(model_input)
model_2 = model2(model_input)
from keras.callbacks import ReduceLROnPlateau
reduce_lr = ReduceLROnPlateau(monitor='val_loss', factor=0.2, patience=7, min_lr=0.0001, verbose = 1)

model_1.compile(loss=keras.losses.categorical_crossentropy,
              optimizer='adam',
              metrics=['accuracy'])

history_11 = model_1.fit(x_train_4, y_train_4,
          batch_size=256,
          epochs=20,
          verbose=1,
          #callbacks=[reduce_lr],
          validation_data=(x_val_4,y_val_4))

model_1.compile(loss=keras.losses.categorical_crossentropy,
              optimizer='sgd',
              metrics=['accuracy'])

history_12 = model_1.fit(x_train_4, y_train_4,
          batch_size=256,
          epochs=20,
          verbose=1,
          callbacks=[reduce_lr],
          validation_data=(x_val_4,y_val_4))

score = model_1.evaluate(x_test, y_test, verbose=0)
print('Test loss:', score[0])
print('Test accuracy:', score[1])
from keras.callbacks import ReduceLROnPlateau
reduce_lr = ReduceLROnPlateau(monitor='val_loss', factor=0.2, patience=7, min_lr=0.0001, verbose = 1)

model_2.compile(loss=keras.losses.categorical_crossentropy,
              optimizer='adam',
              metrics=['accuracy'])

history_21 = model_2.fit(x_train_4, y_train_4,
          batch_size=256,
          epochs=20,
          verbose=1,
          #callbacks=[reduce_lr],
          validation_data=(x_val_4,y_val_4))

model_2.compile(loss=keras.losses.categorical_crossentropy,
              optimizer='sgd',
              metrics=['accuracy'])

history_22 = model_2.fit(x_train_4, y_train_4,
          batch_size=256,
          epochs=20,
          verbose=1,
          callbacks=[reduce_lr],
          validation_data=(x_val_4,y_val_4))


score = model_2.evaluate(x_test, y_test, verbose=0)
print('Test loss:', score[0])
print('Test accuracy:', score[1])
def model3(model_input):

    m3 = VGG16_like()(model_input)
    m3 = Flatten()(m3)
    m3 = Dense(512, activation='relu')(m3)
    m3 = Dropout(0.25)(m3)
    m3 = Dense(10, activation='softmax')(m3)

    model = Model(model_input, m3, name='model3')
    
    return model
def model4(model_input):

    m4 = Conv2D(32, (3, 3))(model_input)
    m4 = Activation('relu')(m4)
    m4 = Dropout(0.2)(m4)
    m4 = BatchNormalization(axis=-1)(m4)
    m4 = Conv2D(32, (3, 3))(m4)
    m4 = Activation('relu')(m4)
    m4 = MaxPooling2D(pool_size=(2,2))(m4)

    m4 = BatchNormalization(axis=-1)(m4)
    m4 = Conv2D(64,(3, 3))(m4)
    m4 = Activation('relu')(m4)
    m4 = Dropout(0.2)(m4)
    m4 = BatchNormalization(axis=-1)(m4)
    m4 = Conv2D(64, (3, 3))(m4)
    m4 = Activation('relu')(m4)
    m4 = MaxPooling2D(pool_size=(2,2))(m4)

    m4 = Flatten()(m4)

    m4 = BatchNormalization()(m4)
    m4 = Dense(512)(m4)
    m4 = Activation('relu')(m4)
    m4 = BatchNormalization()(m4)
    m4 = Dropout(0.2)(m4)
    m4 = Dense(10)(m4)

    #m4 = Convolution2D(10,3,3, border_mode='same')
    #m4 = GlobalAveragePooling2D()
    m4 = Activation('softmax')(m4)

    model = Model(model_input, m4, name='model4')
    
    return model
model_3 =  model3(model_input)
model_4 =  model4(model_input)
model_3.layers[1].name = 'vgg16_like2'
model_3.compile(loss=keras.losses.categorical_crossentropy,
              optimizer='adam',
              metrics=['accuracy'])

gen = ImageDataGenerator(zoom_range = 0.1,
                            height_shift_range = 0.1,
                            width_shift_range = 0.1)

test_gen = ImageDataGenerator()

train_generator = gen.flow(x_train_4, y_train_4, batch_size=128)
val_generator = test_gen.flow(x_val_4, y_val_4, batch_size=128)

history_31 = model_3.fit_generator(train_generator, steps_per_epoch=60000/128, epochs=20, validation_data = val_generator, validation_steps = 10000/128)

model_3.compile(loss=keras.losses.categorical_crossentropy,
              optimizer='sgd',
              metrics=['accuracy'])

history_32 = model_3.fit_generator(train_generator, steps_per_epoch=60000/128, epochs=20, validation_data = val_generator, validation_steps = 10000/128)

score = model_3.evaluate(x_test, y_test, verbose=0)
print('Test loss:', score[0])
print('Test accuracy:', score[1])
model_4.compile(loss=keras.losses.categorical_crossentropy,
              optimizer='adam',
              metrics=['accuracy'])

gen = ImageDataGenerator(zoom_range = 0.1,
                            height_shift_range = 0.1,
                            width_shift_range = 0.1)

test_gen = ImageDataGenerator()

train_generator = gen.flow(x_train_4, y_train_4, batch_size=128)
val_generator = test_gen.flow(x_val_4, y_val_4, batch_size=128)

history_41 = model_4.fit_generator(train_generator, steps_per_epoch=60000/128, epochs=20, validation_data = val_generator, validation_steps = 10000/128)

model_4.compile(loss=keras.losses.categorical_crossentropy,
              optimizer='sgd',
              metrics=['accuracy'])

history_42 = model_4.fit_generator(train_generator, steps_per_epoch=60000/128, epochs=20, validation_data = val_generator, validation_steps = 10000/128)

score = model_4.evaluate(x_test, y_test, verbose=0)
print('Test loss:', score[0])
print('Test accuracy:', score[1])
from keras.layers.merge import Average
from keras.layers.merge import Maximum

models = [model_1, model_2, model_3, model_4]

def ensemble(models, model_input):
    
    outputs = [model.outputs[0] for model in models]
    y = Average()(outputs)
    
    model = Model(model_input, y, name='ensemble')
    
    return model

model_ensemble = ensemble(models, model_input)

def evaluate_acc(model):
    
    pred = model.predict(x_test)
    pred = np.argmax(pred, axis=1)
    error = np.sum(np.not_equal(pred, np.argmax(y_test,axis=1))) / y_test.shape[0]  
    
    return 1-error

evaluate_acc(model_ensemble)
def evaluate_acc_val(model):
    
    pred = model.predict(x_val_4)
    pred = np.argmax(pred, axis=1)
    error = np.sum(np.not_equal(pred, np.argmax(y_val_4,axis=1))) / y_val_4.shape[0]  
    
    return 1-error

evaluate_acc_val(model_ensemble)

test1 = model_1.evaluate(x_test,y_test)[1]
test2 = model_2.evaluate(x_test,y_test)[1]
test3 = model_3.evaluate(x_test,y_test)[1]
test4 = model_4.evaluate(x_test,y_test)[1]
val1 = model_1.evaluate(x_val_4,y_val_4)[1]
val2 = model_2.evaluate(x_val_4,y_val_4)[1]
val3 = model_3.evaluate(x_val_4,y_val_4)[1]
val4 = model_4.evaluate(x_val_4,y_val_4)[1]
testens = evaluate_acc(model_ensemble)
valens = evaluate_acc_val(model_ensemble)


results = [val1,val2,val3,val4,valens,test1,test2,test3,test4,testens]
##########[VGG12_val,REGU_val,VGG12_aug_val,_valREGU_aug_val,ENS4_val,VGG12_test,REGU_test,VGG12_aug_test,_valREGU_aug_test,ENS4_test]
print(results)


# %% [code]
# Sample ouput of a run of this script
# Should take between 1 and 2 hours to run on a Tesla K80
'''
['ahdd1', 'keras-pretrained-models']
/opt/conda/lib/python3.6/site-packages/h5py/__init__.py:36: FutureWarning: Conversion of the second argument of issubdtype from `float` to `np.floating` is deprecated. In future, it will be treated as `np.float64 == np.dtype(float).type`.
  from ._conv import register_converters as _register_converters
Using TensorFlow backend.
x_train shape: (60000, 28, 28, 3)
60000 train samples
10000 test samples
Train on 54000 samples, validate on 6000 samples
Epoch 1/20
54000/54000 [==============================] - 38s 702us/step - loss: 0.9172 - acc: 0.6546 - val_loss: 0.0631 - val_acc: 0.9830
Epoch 2/20
54000/54000 [==============================] - 33s 607us/step - loss: 0.0486 - acc: 0.9864 - val_loss: 0.0352 - val_acc: 0.9900
Epoch 3/20
54000/54000 [==============================] - 33s 608us/step - loss: 0.0321 - acc: 0.9908 - val_loss: 0.0385 - val_acc: 0.9898
Epoch 4/20
54000/54000 [==============================] - 33s 607us/step - loss: 0.0296 - acc: 0.9920 - val_loss: 0.0241 - val_acc: 0.9925
Epoch 5/20
54000/54000 [==============================] - 33s 607us/step - loss: 0.0226 - acc: 0.9939 - val_loss: 0.0202 - val_acc: 0.9942
Epoch 6/20
54000/54000 [==============================] - 33s 607us/step - loss: 0.0199 - acc: 0.9943 - val_loss: 0.0270 - val_acc: 0.9938
Epoch 7/20
54000/54000 [==============================] - 33s 606us/step - loss: 0.0163 - acc: 0.9953 - val_loss: 0.0229 - val_acc: 0.9935
Epoch 8/20
54000/54000 [==============================] - 33s 606us/step - loss: 0.0159 - acc: 0.9952 - val_loss: 0.0287 - val_acc: 0.9923
Epoch 9/20
54000/54000 [==============================] - 33s 603us/step - loss: 0.0112 - acc: 0.9968 - val_loss: 0.0230 - val_acc: 0.9935
Epoch 10/20
54000/54000 [==============================] - 33s 605us/step - loss: 0.0152 - acc: 0.9958 - val_loss: 0.0202 - val_acc: 0.9957
Epoch 11/20
54000/54000 [==============================] - 33s 605us/step - loss: 0.0139 - acc: 0.9963 - val_loss: 0.0319 - val_acc: 0.9930
Epoch 12/20
54000/54000 [==============================] - 33s 604us/step - loss: 0.0134 - acc: 0.9963 - val_loss: 0.0287 - val_acc: 0.9953
Epoch 13/20
54000/54000 [==============================] - 33s 605us/step - loss: 0.0126 - acc: 0.9965 - val_loss: 0.0205 - val_acc: 0.9963
Epoch 14/20
54000/54000 [==============================] - 33s 604us/step - loss: 0.0097 - acc: 0.9971 - val_loss: 0.0197 - val_acc: 0.9965
Epoch 15/20
54000/54000 [==============================] - 33s 605us/step - loss: 0.0121 - acc: 0.9969 - val_loss: 0.0201 - val_acc: 0.9963
Epoch 16/20
54000/54000 [==============================] - 33s 604us/step - loss: 0.0106 - acc: 0.9973 - val_loss: 0.0233 - val_acc: 0.9942
Epoch 17/20
54000/54000 [==============================] - 33s 604us/step - loss: 0.0141 - acc: 0.9966 - val_loss: 0.0447 - val_acc: 0.9908
Epoch 18/20
54000/54000 [==============================] - 33s 604us/step - loss: 0.0116 - acc: 0.9971 - val_loss: 0.0244 - val_acc: 0.9958
Epoch 19/20
54000/54000 [==============================] - 33s 602us/step - loss: 0.0082 - acc: 0.9978 - val_loss: 0.0256 - val_acc: 0.9970
Epoch 20/20
54000/54000 [==============================] - 32s 601us/step - loss: 0.0079 - acc: 0.9980 - val_loss: 0.0155 - val_acc: 0.9967
Train on 54000 samples, validate on 6000 samples
Epoch 1/20
54000/54000 [==============================] - 31s 578us/step - loss: 0.0031 - acc: 0.9992 - val_loss: 0.0151 - val_acc: 0.9970
Epoch 2/20
54000/54000 [==============================] - 30s 565us/step - loss: 0.0025 - acc: 0.9993 - val_loss: 0.0150 - val_acc: 0.9968
Epoch 3/20
54000/54000 [==============================] - 31s 566us/step - loss: 0.0023 - acc: 0.9994 - val_loss: 0.0150 - val_acc: 0.9970
Epoch 4/20
54000/54000 [==============================] - 31s 565us/step - loss: 0.0021 - acc: 0.9994 - val_loss: 0.0150 - val_acc: 0.9972
Epoch 5/20
54000/54000 [==============================] - 31s 565us/step - loss: 0.0020 - acc: 0.9995 - val_loss: 0.0149 - val_acc: 0.9973
Epoch 6/20
54000/54000 [==============================] - 31s 565us/step - loss: 0.0018 - acc: 0.9996 - val_loss: 0.0150 - val_acc: 0.9973
Epoch 7/20
54000/54000 [==============================] - 31s 565us/step - loss: 0.0017 - acc: 0.9995 - val_loss: 0.0150 - val_acc: 0.9973
Epoch 8/20
54000/54000 [==============================] - 30s 564us/step - loss: 0.0016 - acc: 0.9996 - val_loss: 0.0150 - val_acc: 0.9973
Epoch 9/20
54000/54000 [==============================] - 30s 564us/step - loss: 0.0016 - acc: 0.9996 - val_loss: 0.0149 - val_acc: 0.9973
Epoch 10/20
54000/54000 [==============================] - 30s 565us/step - loss: 0.0015 - acc: 0.9996 - val_loss: 0.0149 - val_acc: 0.9973

Epoch 00010: ReduceLROnPlateau reducing learning rate to 0.0019999999552965165.
Epoch 11/20
54000/54000 [==============================] - 30s 564us/step - loss: 0.0014 - acc: 0.9996 - val_loss: 0.0149 - val_acc: 0.9973
Epoch 12/20
54000/54000 [==============================] - 30s 564us/step - loss: 0.0014 - acc: 0.9997 - val_loss: 0.0150 - val_acc: 0.9973
Epoch 13/20
54000/54000 [==============================] - 30s 565us/step - loss: 0.0014 - acc: 0.9996 - val_loss: 0.0149 - val_acc: 0.9973
Epoch 14/20
54000/54000 [==============================] - 30s 564us/step - loss: 0.0014 - acc: 0.9996 - val_loss: 0.0150 - val_acc: 0.9973
Epoch 15/20
54000/54000 [==============================] - 30s 564us/step - loss: 0.0014 - acc: 0.9996 - val_loss: 0.0150 - val_acc: 0.9973
Epoch 16/20
54000/54000 [==============================] - 30s 564us/step - loss: 0.0014 - acc: 0.9996 - val_loss: 0.0150 - val_acc: 0.9973
Epoch 17/20
54000/54000 [==============================] - 30s 565us/step - loss: 0.0014 - acc: 0.9997 - val_loss: 0.0150 - val_acc: 0.9973

Epoch 00017: ReduceLROnPlateau reducing learning rate to 0.0003999999724328518.
Epoch 18/20
54000/54000 [==============================] - 30s 564us/step - loss: 0.0014 - acc: 0.9997 - val_loss: 0.0150 - val_acc: 0.9973
Epoch 19/20
54000/54000 [==============================] - 30s 564us/step - loss: 0.0014 - acc: 0.9997 - val_loss: 0.0150 - val_acc: 0.9973
Epoch 20/20
54000/54000 [==============================] - 31s 565us/step - loss: 0.0014 - acc: 0.9997 - val_loss: 0.0150 - val_acc: 0.9973
Test loss: 0.04246884689170474
Test accuracy: 0.9917
Train on 54000 samples, validate on 6000 samples
Epoch 1/20
54000/54000 [==============================] - 12s 219us/step - loss: 0.0861 - acc: 0.9746 - val_loss: 0.1532 - val_acc: 0.9545
Epoch 2/20
54000/54000 [==============================] - 10s 186us/step - loss: 0.0272 - acc: 0.9916 - val_loss: 0.0382 - val_acc: 0.9885
Epoch 3/20
54000/54000 [==============================] - 10s 186us/step - loss: 0.0173 - acc: 0.9945 - val_loss: 0.0490 - val_acc: 0.9867
Epoch 4/20
54000/54000 [==============================] - 10s 187us/step - loss: 0.0140 - acc: 0.9952 - val_loss: 0.0193 - val_acc: 0.9942
Epoch 5/20
54000/54000 [==============================] - 10s 187us/step - loss: 0.0130 - acc: 0.9959 - val_loss: 0.0145 - val_acc: 0.9968
Epoch 6/20
54000/54000 [==============================] - 10s 186us/step - loss: 0.0119 - acc: 0.9961 - val_loss: 0.0203 - val_acc: 0.9942
Epoch 7/20
54000/54000 [==============================] - 10s 186us/step - loss: 0.0087 - acc: 0.9974 - val_loss: 0.0475 - val_acc: 0.9840
Epoch 8/20
54000/54000 [==============================] - 10s 186us/step - loss: 0.0076 - acc: 0.9973 - val_loss: 0.0157 - val_acc: 0.9952
Epoch 9/20
54000/54000 [==============================] - 10s 186us/step - loss: 0.0070 - acc: 0.9980 - val_loss: 0.0157 - val_acc: 0.9958
Epoch 10/20
54000/54000 [==============================] - 10s 187us/step - loss: 0.0068 - acc: 0.9978 - val_loss: 0.0328 - val_acc: 0.9917
Epoch 11/20
54000/54000 [==============================] - 10s 186us/step - loss: 0.0056 - acc: 0.9981 - val_loss: 0.0240 - val_acc: 0.9938
Epoch 12/20
54000/54000 [==============================] - 10s 187us/step - loss: 0.0060 - acc: 0.9980 - val_loss: 0.0211 - val_acc: 0.9953
Epoch 13/20
54000/54000 [==============================] - 10s 187us/step - loss: 0.0054 - acc: 0.9983 - val_loss: 0.0189 - val_acc: 0.9955
Epoch 14/20
54000/54000 [==============================] - 10s 187us/step - loss: 0.0061 - acc: 0.9981 - val_loss: 0.0168 - val_acc: 0.9957
Epoch 15/20
54000/54000 [==============================] - 10s 187us/step - loss: 0.0052 - acc: 0.9983 - val_loss: 0.0148 - val_acc: 0.9967
Epoch 16/20
54000/54000 [==============================] - 10s 187us/step - loss: 0.0043 - acc: 0.9985 - val_loss: 0.0134 - val_acc: 0.9970
Epoch 17/20
54000/54000 [==============================] - 10s 187us/step - loss: 0.0052 - acc: 0.9981 - val_loss: 0.0182 - val_acc: 0.9962
Epoch 18/20
54000/54000 [==============================] - 10s 186us/step - loss: 0.0038 - acc: 0.9986 - val_loss: 0.0177 - val_acc: 0.9960
Epoch 19/20
54000/54000 [==============================] - 10s 186us/step - loss: 0.0028 - acc: 0.9991 - val_loss: 0.0316 - val_acc: 0.9915
Epoch 20/20
54000/54000 [==============================] - 10s 186us/step - loss: 0.0049 - acc: 0.9984 - val_loss: 0.0163 - val_acc: 0.9968
Train on 54000 samples, validate on 6000 samples
Epoch 1/20
54000/54000 [==============================] - 11s 196us/step - loss: 0.0037 - acc: 0.9989 - val_loss: 0.0148 - val_acc: 0.9968
Epoch 2/20
54000/54000 [==============================] - 9s 172us/step - loss: 0.0030 - acc: 0.9992 - val_loss: 0.0141 - val_acc: 0.9972
Epoch 3/20
54000/54000 [==============================] - 9s 172us/step - loss: 0.0024 - acc: 0.9990 - val_loss: 0.0135 - val_acc: 0.9973
Epoch 4/20
54000/54000 [==============================] - 9s 171us/step - loss: 0.0019 - acc: 0.9994 - val_loss: 0.0132 - val_acc: 0.9977
Epoch 5/20
54000/54000 [==============================] - 9s 172us/step - loss: 0.0023 - acc: 0.9992 - val_loss: 0.0129 - val_acc: 0.9973
Epoch 6/20
54000/54000 [==============================] - 9s 173us/step - loss: 0.0019 - acc: 0.9994 - val_loss: 0.0129 - val_acc: 0.9977
Epoch 7/20
54000/54000 [==============================] - 9s 173us/step - loss: 0.0019 - acc: 0.9994 - val_loss: 0.0128 - val_acc: 0.9975
Epoch 8/20
54000/54000 [==============================] - 9s 172us/step - loss: 0.0017 - acc: 0.9995 - val_loss: 0.0127 - val_acc: 0.9977
Epoch 9/20
54000/54000 [==============================] - 9s 172us/step - loss: 0.0015 - acc: 0.9995 - val_loss: 0.0127 - val_acc: 0.9977
Epoch 10/20
54000/54000 [==============================] - 9s 172us/step - loss: 0.0014 - acc: 0.9996 - val_loss: 0.0126 - val_acc: 0.9977
Epoch 11/20
54000/54000 [==============================] - 9s 172us/step - loss: 0.0015 - acc: 0.9996 - val_loss: 0.0127 - val_acc: 0.9975
Epoch 12/20
54000/54000 [==============================] - 9s 171us/step - loss: 0.0013 - acc: 0.9996 - val_loss: 0.0126 - val_acc: 0.9977
Epoch 13/20
54000/54000 [==============================] - 9s 171us/step - loss: 0.0017 - acc: 0.9996 - val_loss: 0.0126 - val_acc: 0.9977
Epoch 14/20
54000/54000 [==============================] - 9s 173us/step - loss: 0.0013 - acc: 0.9996 - val_loss: 0.0126 - val_acc: 0.9973
Epoch 15/20
54000/54000 [==============================] - 9s 172us/step - loss: 0.0015 - acc: 0.9996 - val_loss: 0.0127 - val_acc: 0.9973
Epoch 16/20
54000/54000 [==============================] - 9s 173us/step - loss: 0.0012 - acc: 0.9997 - val_loss: 0.0127 - val_acc: 0.9973
Epoch 17/20
54000/54000 [==============================] - 9s 173us/step - loss: 0.0013 - acc: 0.9996 - val_loss: 0.0126 - val_acc: 0.9975
Epoch 18/20
54000/54000 [==============================] - 9s 173us/step - loss: 0.0013 - acc: 0.9996 - val_loss: 0.0126 - val_acc: 0.9977
Epoch 19/20
54000/54000 [==============================] - 9s 172us/step - loss: 0.0013 - acc: 0.9997 - val_loss: 0.0126 - val_acc: 0.9975

Epoch 00019: ReduceLROnPlateau reducing learning rate to 0.0019999999552965165.
Epoch 20/20
54000/54000 [==============================] - 9s 173us/step - loss: 0.0013 - acc: 0.9996 - val_loss: 0.0126 - val_acc: 0.9975
Test loss: 0.04305995555087147
Test accuracy: 0.9911
Epoch 1/20
469/468 [==============================] - 52s 110ms/step - loss: 0.5602 - acc: 0.7981 - val_loss: 0.0356 - val_acc: 0.9922
Epoch 2/20
469/468 [==============================] - 48s 103ms/step - loss: 0.0531 - acc: 0.9866 - val_loss: 0.0330 - val_acc: 0.9912
Epoch 3/20
469/468 [==============================] - 48s 103ms/step - loss: 0.0391 - acc: 0.9903 - val_loss: 0.0455 - val_acc: 0.9904
Epoch 4/20
469/468 [==============================] - 48s 103ms/step - loss: 0.0376 - acc: 0.9911 - val_loss: 0.0226 - val_acc: 0.9935
Epoch 5/20
469/468 [==============================] - 48s 102ms/step - loss: 0.0342 - acc: 0.9918 - val_loss: 0.0391 - val_acc: 0.9887
Epoch 6/20
469/468 [==============================] - 48s 102ms/step - loss: 0.0318 - acc: 0.9925 - val_loss: 0.0228 - val_acc: 0.9948
Epoch 7/20
469/468 [==============================] - 48s 103ms/step - loss: 0.0318 - acc: 0.9925 - val_loss: 0.0183 - val_acc: 0.9948
Epoch 8/20
469/468 [==============================] - 48s 103ms/step - loss: 0.0268 - acc: 0.9933 - val_loss: 0.0186 - val_acc: 0.9964
Epoch 9/20
469/468 [==============================] - 48s 103ms/step - loss: 0.0268 - acc: 0.9931 - val_loss: 0.0220 - val_acc: 0.9945
Epoch 10/20
469/468 [==============================] - 48s 102ms/step - loss: 0.0258 - acc: 0.9940 - val_loss: 0.0249 - val_acc: 0.9942
Epoch 11/20
469/468 [==============================] - 48s 102ms/step - loss: 0.0288 - acc: 0.9927 - val_loss: 0.0228 - val_acc: 0.9948
Epoch 12/20
469/468 [==============================] - 48s 102ms/step - loss: 0.0319 - acc: 0.9928 - val_loss: 0.0209 - val_acc: 0.9956
Epoch 13/20
469/468 [==============================] - 48s 102ms/step - loss: 0.0212 - acc: 0.9950 - val_loss: 0.0186 - val_acc: 0.9954
Epoch 14/20
469/468 [==============================] - 48s 102ms/step - loss: 0.0244 - acc: 0.9944 - val_loss: 0.0428 - val_acc: 0.9899
Epoch 15/20
469/468 [==============================] - 48s 102ms/step - loss: 0.0197 - acc: 0.9951 - val_loss: 0.0285 - val_acc: 0.9936
Epoch 16/20
469/468 [==============================] - 48s 102ms/step - loss: 0.0197 - acc: 0.9953 - val_loss: 0.0395 - val_acc: 0.9919
Epoch 17/20
469/468 [==============================] - 48s 103ms/step - loss: 0.0271 - acc: 0.9936 - val_loss: 0.0179 - val_acc: 0.9971
Epoch 18/20
469/468 [==============================] - 48s 103ms/step - loss: 0.0203 - acc: 0.9951 - val_loss: 0.0210 - val_acc: 0.9960
Epoch 19/20
469/468 [==============================] - 48s 103ms/step - loss: 0.0205 - acc: 0.9952 - val_loss: 0.0262 - val_acc: 0.9935
Epoch 20/20
469/468 [==============================] - 48s 102ms/step - loss: 0.0203 - acc: 0.9954 - val_loss: 0.0312 - val_acc: 0.9936
Epoch 1/20
469/468 [==============================] - 45s 96ms/step - loss: 0.0134 - acc: 0.9965 - val_loss: 0.0215 - val_acc: 0.9948
Epoch 2/20
469/468 [==============================] - 44s 93ms/step - loss: 0.0111 - acc: 0.9967 - val_loss: 0.0210 - val_acc: 0.9947
Epoch 3/20
469/468 [==============================] - 44s 93ms/step - loss: 0.0093 - acc: 0.9973 - val_loss: 0.0184 - val_acc: 0.9954
Epoch 4/20
469/468 [==============================] - 44s 93ms/step - loss: 0.0090 - acc: 0.9972 - val_loss: 0.0172 - val_acc: 0.9956
Epoch 5/20
469/468 [==============================] - 44s 93ms/step - loss: 0.0095 - acc: 0.9972 - val_loss: 0.0169 - val_acc: 0.9955
Epoch 6/20
469/468 [==============================] - 44s 93ms/step - loss: 0.0098 - acc: 0.9972 - val_loss: 0.0172 - val_acc: 0.9957
Epoch 7/20
469/468 [==============================] - 44s 93ms/step - loss: 0.0077 - acc: 0.9978 - val_loss: 0.0148 - val_acc: 0.9962
Epoch 8/20
469/468 [==============================] - 44s 93ms/step - loss: 0.0090 - acc: 0.9975 - val_loss: 0.0136 - val_acc: 0.9960
Epoch 9/20
469/468 [==============================] - 44s 93ms/step - loss: 0.0074 - acc: 0.9977 - val_loss: 0.0153 - val_acc: 0.9956
Epoch 10/20
469/468 [==============================] - 43s 93ms/step - loss: 0.0080 - acc: 0.9975 - val_loss: 0.0133 - val_acc: 0.9960
Epoch 11/20
469/468 [==============================] - 44s 93ms/step - loss: 0.0077 - acc: 0.9976 - val_loss: 0.0143 - val_acc: 0.9957
Epoch 12/20
469/468 [==============================] - 44s 93ms/step - loss: 0.0080 - acc: 0.9977 - val_loss: 0.0128 - val_acc: 0.9965
Epoch 13/20
469/468 [==============================] - 44s 93ms/step - loss: 0.0076 - acc: 0.9976 - val_loss: 0.0132 - val_acc: 0.9958
Epoch 14/20
469/468 [==============================] - 44s 93ms/step - loss: 0.0068 - acc: 0.9979 - val_loss: 0.0129 - val_acc: 0.9963
Epoch 15/20
469/468 [==============================] - 44s 93ms/step - loss: 0.0074 - acc: 0.9977 - val_loss: 0.0144 - val_acc: 0.9962
Epoch 16/20
469/468 [==============================] - 44s 93ms/step - loss: 0.0073 - acc: 0.9979 - val_loss: 0.0144 - val_acc: 0.9962
Epoch 17/20
469/468 [==============================] - 44s 93ms/step - loss: 0.0086 - acc: 0.9977 - val_loss: 0.0139 - val_acc: 0.9961
Epoch 18/20
469/468 [==============================] - 44s 93ms/step - loss: 0.0069 - acc: 0.9978 - val_loss: 0.0128 - val_acc: 0.9963
Epoch 19/20
469/468 [==============================] - 44s 93ms/step - loss: 0.0069 - acc: 0.9979 - val_loss: 0.0121 - val_acc: 0.9960
Epoch 20/20
469/468 [==============================] - 44s 93ms/step - loss: 0.0072 - acc: 0.9978 - val_loss: 0.0125 - val_acc: 0.9962
Test loss: 0.030220891384417293
Test accuracy: 0.9939
Epoch 1/20
469/468 [==============================] - 35s 75ms/step - loss: 0.1125 - acc: 0.9661 - val_loss: 0.0260 - val_acc: 0.9922
Epoch 2/20
469/468 [==============================] - 33s 70ms/step - loss: 0.0406 - acc: 0.9879 - val_loss: 0.0166 - val_acc: 0.9942
Epoch 3/20
469/468 [==============================] - 33s 70ms/step - loss: 0.0311 - acc: 0.9906 - val_loss: 0.0301 - val_acc: 0.9907
Epoch 4/20
469/468 [==============================] - 33s 70ms/step - loss: 0.0271 - acc: 0.9912 - val_loss: 0.0223 - val_acc: 0.9929
Epoch 5/20
469/468 [==============================] - 33s 71ms/step - loss: 0.0246 - acc: 0.9929 - val_loss: 0.0113 - val_acc: 0.9966
Epoch 6/20
469/468 [==============================] - 33s 71ms/step - loss: 0.0239 - acc: 0.9928 - val_loss: 0.0168 - val_acc: 0.9951
Epoch 7/20
469/468 [==============================] - 33s 71ms/step - loss: 0.0215 - acc: 0.9933 - val_loss: 0.0139 - val_acc: 0.9965
Epoch 8/20
469/468 [==============================] - 33s 71ms/step - loss: 0.0201 - acc: 0.9935 - val_loss: 0.0154 - val_acc: 0.9955
Epoch 9/20
469/468 [==============================] - 33s 70ms/step - loss: 0.0205 - acc: 0.9933 - val_loss: 0.0131 - val_acc: 0.9971
Epoch 10/20
469/468 [==============================] - 34s 72ms/step - loss: 0.0191 - acc: 0.9942 - val_loss: 0.0185 - val_acc: 0.9946
Epoch 11/20
469/468 [==============================] - 33s 70ms/step - loss: 0.0192 - acc: 0.9941 - val_loss: 0.0134 - val_acc: 0.9959
Epoch 12/20
469/468 [==============================] - 33s 70ms/step - loss: 0.0154 - acc: 0.9951 - val_loss: 0.0101 - val_acc: 0.9976
Epoch 13/20
469/468 [==============================] - 33s 71ms/step - loss: 0.0154 - acc: 0.9952 - val_loss: 0.0108 - val_acc: 0.9971
Epoch 14/20
469/468 [==============================] - 33s 71ms/step - loss: 0.0158 - acc: 0.9950 - val_loss: 0.0107 - val_acc: 0.9970
Epoch 15/20
469/468 [==============================] - 33s 70ms/step - loss: 0.0158 - acc: 0.9949 - val_loss: 0.0126 - val_acc: 0.9961
Epoch 16/20
469/468 [==============================] - 33s 70ms/step - loss: 0.0150 - acc: 0.9951 - val_loss: 0.0142 - val_acc: 0.9953
Epoch 17/20
469/468 [==============================] - 33s 71ms/step - loss: 0.0133 - acc: 0.9955 - val_loss: 0.0101 - val_acc: 0.9970
Epoch 18/20
469/468 [==============================] - 34s 72ms/step - loss: 0.0145 - acc: 0.9953 - val_loss: 0.0106 - val_acc: 0.9973
Epoch 19/20
469/468 [==============================] - 33s 71ms/step - loss: 0.0123 - acc: 0.9960 - val_loss: 0.0153 - val_acc: 0.9968
Epoch 20/20
469/468 [==============================] - 33s 71ms/step - loss: 0.0139 - acc: 0.9957 - val_loss: 0.0119 - val_acc: 0.9962
Epoch 1/20
469/468 [==============================] - 35s 74ms/step - loss: 0.0105 - acc: 0.9967 - val_loss: 0.0112 - val_acc: 0.9969
Epoch 2/20
469/468 [==============================] - 32s 68ms/step - loss: 0.0101 - acc: 0.9968 - val_loss: 0.0106 - val_acc: 0.9977
Epoch 3/20
469/468 [==============================] - 33s 70ms/step - loss: 0.0099 - acc: 0.9968 - val_loss: 0.0090 - val_acc: 0.9971
Epoch 4/20
469/468 [==============================] - 33s 70ms/step - loss: 0.0090 - acc: 0.9969 - val_loss: 0.0103 - val_acc: 0.9969
Epoch 5/20
469/468 [==============================] - 33s 70ms/step - loss: 0.0091 - acc: 0.9969 - val_loss: 0.0088 - val_acc: 0.9973
Epoch 6/20
469/468 [==============================] - 32s 69ms/step - loss: 0.0088 - acc: 0.9972 - val_loss: 0.0090 - val_acc: 0.9968
Epoch 7/20
469/468 [==============================] - 33s 70ms/step - loss: 0.0090 - acc: 0.9973 - val_loss: 0.0100 - val_acc: 0.9974
Epoch 8/20
469/468 [==============================] - 33s 70ms/step - loss: 0.0083 - acc: 0.9975 - val_loss: 0.0089 - val_acc: 0.9973
Epoch 9/20
469/468 [==============================] - 32s 69ms/step - loss: 0.0083 - acc: 0.9970 - val_loss: 0.0096 - val_acc: 0.9973
Epoch 10/20
469/468 [==============================] - 32s 68ms/step - loss: 0.0082 - acc: 0.9973 - val_loss: 0.0083 - val_acc: 0.9971
Epoch 11/20
469/468 [==============================] - 32s 69ms/step - loss: 0.0078 - acc: 0.9974 - val_loss: 0.0098 - val_acc: 0.9969
Epoch 12/20
469/468 [==============================] - 33s 69ms/step - loss: 0.0082 - acc: 0.9973 - val_loss: 0.0091 - val_acc: 0.9976
Epoch 13/20
469/468 [==============================] - 33s 69ms/step - loss: 0.0078 - acc: 0.9974 - val_loss: 0.0093 - val_acc: 0.9973
Epoch 14/20
469/468 [==============================] - 33s 70ms/step - loss: 0.0073 - acc: 0.9975 - val_loss: 0.0096 - val_acc: 0.9972
Epoch 15/20
469/468 [==============================] - 33s 70ms/step - loss: 0.0081 - acc: 0.9975 - val_loss: 0.0083 - val_acc: 0.9974
Epoch 16/20
469/468 [==============================] - 33s 70ms/step - loss: 0.0074 - acc: 0.9977 - val_loss: 0.0076 - val_acc: 0.9975
Epoch 17/20
469/468 [==============================] - 33s 70ms/step - loss: 0.0080 - acc: 0.9974 - val_loss: 0.0094 - val_acc: 0.9971
Epoch 18/20
469/468 [==============================] - 33s 69ms/step - loss: 0.0081 - acc: 0.9975 - val_loss: 0.0090 - val_acc: 0.9972
Epoch 19/20
469/468 [==============================] - 33s 70ms/step - loss: 0.0075 - acc: 0.9975 - val_loss: 0.0091 - val_acc: 0.9976
Epoch 20/20
469/468 [==============================] - 33s 70ms/step - loss: 0.0078 - acc: 0.9975 - val_loss: 0.0091 - val_acc: 0.9975
Test loss: 0.024713177538345555
Test accuracy: 0.9939
10000/10000 [==============================] - 4s 377us/step
10000/10000 [==============================] - 1s 133us/step
10000/10000 [==============================] - 4s 377us/step
10000/10000 [==============================] - 1s 138us/step
6000/6000 [==============================] - 2s 375us/step
6000/6000 [==============================] - 1s 137us/step
6000/6000 [==============================] - 2s 379us/step
6000/6000 [==============================] - 1s 139us/step

[0.9973333333333333, 0.9975, 0.9963333333333333, 0.9975, 0.9983333333333333, 0.9917, 0.9911, 0.9939, 0.9939, 0.9949]
'''
